# Supplementary material for: Cardiac Metabolomic Alterations in Diabetes: Interplay with Lipoprotein Lipase—A Systematic Review
Source: Int J Mol Sci. 2025 Nov 27;26(23):11501. doi: 10.3390/ijms262311501 (PMC12692324; doi:10.3390/ijms262311501)
Supplement: Supplementary file 1 [file ijms-26-11501-s001.zip]

Archive with 2 entries (2 files):
- ijms-3941923 - Supplementary Material .pdf
- PRISMA_2020_checklist (1).pdf
